# Supplementary material for: Magnetic Fe/Fe3C@C Nanoadsorbents for Efficient Cr (VI) Removal
Source: Int J Mol Sci. 2022 Dec 1;23(23):15135. doi: 10.3390/ijms232315135 (PMC9739629; doi:10.3390/ijms232315135)
Supplement: Supplementary file 1 [file ijms-23-15135-s001.zip]

Archive with 1 entries (1 files):
- ijms-2006779-supplementary.pdf
